# Supplementary material for: Phylogeographical and population genetics of Polyspora sweet in China provides insights into its phylogenetic evolution and subtropical dispersal
Source: BMC Plant Biol. 2024 Feb 6;24:89. doi: 10.1186/s12870-024-04783-5 (PMC10845455; doi:10.1186/s12870-024-04783-5)
Supplement: Supplementary file 10 — Supplementary Material 10 [file 12870_2024_4783_MOESM10_ESM.xlsx]

## Sheet: Tab S1
Table S1 Fossil information used in molecular clock estimation
Calibration node	Fossils	Fossil types	Fossil ages	Fossils assignment	Constrained age（Ma）	Fossil sites and references
1	Andrewsiocarpon henryense	Fruit, seed	Middle Eocene	Stem of Theaceae	41.20-109/125	Southeastern North America(Grote and Dilcher, 1989)
2	Stewartia tertiaria	seed	Middle Oligocene	Stem of Stewartia	27.82-109/125	Germany(Mai, 1998)
3	Schima kwangsiensis	Fruit, seed	Late Oligocene	Stem of Schima	23.03-109/125	Nanning, China(Shi et al., 2017)
4	Camellia japonoxy	wood	Early Miocene	Crown of Camellia	20.44-109/125	Noto Peninsula, Japan(Suzuki and Terada, 1996)
5	Polyspora knauensis	leaf	Late Eocene	Stem of Polyspora	41.2-109/125	Germany(Kvaček and Walther, 1984b)
Reference:
[1]Grote, P.J.; Dilcher, D.L. Investigations of angiosperms from the Eocene of North America: A new genus of Theaceae based on fruit and seed remains. Bot. Gaz. 1989, 150, 190-206, doi:https://doi.org/10.1086/337764.
[2] Mai, D. Contribution to the flora of the middle Oligocene Calau Beds in Brandenburg, Germany. Rev. Palaeobot. Palyno. 1998, 101, 43-70, doi:https://doi.org/10.1016/S0034-6667(97)00069-9.
[3]Shi, X.G.; Fu, Q.Y.; Jin, J.H.; Quan, C. Mummified Oligocene fruits of Schima (Theaceae) and their systematic and biogeographic implications. Sci. Rep. 2017, 7, 4009, doi:https://doi.org/10.1038/s41598-017-04349-6.
[4]Suzuki, M.; Terada, K. Fossil wood flora from the Lower Miocene Yanagida Formation, Noto Peninsula, Central Japan. IAWA Journal 1996, 17, 365-392.
[5]Kvaček, Z.; Walther, H. Nachweis tertiärer Theaceen Mitteleuropas nach blatt-epidermalen Untersuchungen. I. Teil-Epidermale Merkmalskomplexe rezenter Theaceae. Feddes Repert. 1984, 95, 209-227, doi:https://doi.org/10.1002/fedr.4910950402.

## Sheet: Tab S2
Table S2 Details of the sample locations, sample sizes, haplotypes, and nucleoside diversity based on cpDNA fragments
Sampling Location	Pop. Code	IN	LON (E)	LAT (N)	ALT (m)	Hap. N	Haplotype	Haplotype diversity	Nucleotide diversity (×10-3)
P. chrysandra
Xinping, YN	XP	12	101°54′	24°3′	1810	4	C35, C36, C37, C38	0.8	1.33
Shiping, YN	SP	12	102°27′	23°54′	2020	2	C10, C31	0.33333	0.7
Jinning, YN	JN	12	102°34′	24°39′	1960	2	C9, C10	0.25	0.13
Cuxiong, YN	CX	12	101°2′	24°42′	1223	2	C3, C4	0.18182	0.1
Simao, YN	SM	12	100°53′	22°51′	1183	4	C10, C28, C29, C30	0.80952	0.95
Yongping, YN	YPHY	12	99°35′	25°9′	1929	3	C3, C51, C52	0.34545	0.48
Fengqing,YN	FQ	12	99°59′	24°22′	2076	2	C3, C6	0.33333	4.39
Wensan, YN	WS	12	104°7′	23°24′	1400	4	C3, C10, C33, C34	0.45455	0.42
Nanjian, YN	NJ	12	100°16′	24°54′	2051	1	C3	0	0
subtotal		108				17		0.72394	1.12
P. speciosa
Yanjing, YN	YJ	12	104°10′	28°2′	946	2	C47, C48	1	1.05
Beibei, CQ	BB	12	106°23′	29°49′	821	1	C1	0	0
Xuyong, SC	XY	12	105°29′	28°17′	686	3	C1, C41, C42	0.71111	0.47
Xishui, GZ	XS	12	106°36′	28°24′	1370	3	C1, C39, C40	0.37778	2.63
Pingbian, YN	PB	12	103°42′	22°54′	2048	3	C1, C26, C27	0.46429	0.26
Yongfu, GX	YF	7	110°9′	24°52′	296	3	C7, C46	0.6	0.53
Jinxiu, GX	JXSC	12	110°12′	24°14′	1031	3	C7, C11, C12	0.59091	1.2
Gongcheng, GX	GC	12	110°56′	24°59′	460	2	C7, C8	0.18182	0.1
Pinggui, GX	PG	12	111°32′	24°37′	617	2	C7, C8	0.22222	0.12
Napo, GX	NP	12	105°47′	23°17′	1135	2	C24, C25	0.5	0.26
subtotal		115				16		0.75821	2.2
P. longicarpa
Changning, YN	CN	12	99°37′	24°56′	2167	1	C2	0	0
Yongping, YN	YPCG	12	99°30′	25°11′	2376	3	C2, C49, C50	0.83333	2.63
Longyang, YN	LY	12	98°46′	24°49′	2127	4	C2, C21, C22, C23	0.78571	1.09
subtotal		36				6		0.62092	1.13
P. hainanensis
Ledong, HN	LDHN	12	108°51′	18°41′	617	3	C15, C16, C17	0.7	2.53
Lingshui, HN	LS	12	109°52′	18°43′	889	4	C15, C18, C19, C20	0.75	0.75
subtotal		24				6		0.71795	1.44
P. axillaris
Ledong, HN	LDDT	12	108°52′	18°42′	1169	2	C13, C14	0.5	0.79
Xiangzhou, GD	XZ	12	113°33′	22°18′	165	1	C43	0	0
Yangchun, GD	YC	12	111°32′	21°55′	32	3	C11, C44, C45	0.6	3.51
Taishan, GD	TS	12	112°32′	21°53′	52	2	C11, C32	0.4	0.21
Dangan island, GD	DGD	12	114°14′	22°1′	233	1	C5	0	0
Yantian, GD	YT	12	114°17′	22°36′	403	1	C5	0	0
Zijing, GD	ZJ	12	115°12′	23°43′	499	1	C5	0	0
Jiexi, GD	JXDT	12	115°55′	23°32′	617	1	C5	0	0
subtotal		96				8		0.77462	8.59
Total		379				52		0.92661	10.54
Note: Pop. Code Population Code; IN Individuals; LON Longitude; LAT Latitude; ALT Altitude; Hap. N Haplotype Number; YN Yunnan Province; SC Sichuan Province; CQ Chongqing city; HN Hainan Province; GD Guangdong Province; GX Guangxi Autonomous Region.

## Sheet: Tab S3
Table S3 Molecular variation in chloroplast gene sequence of Polyspora
Source of variation	Df	Total variance	Variant component	Percentage variation	F test
Polyspora
interspecific	4	1623.12	10.05	77.91	FCT=0.78
Intraspecific interpopulation	27	397.19	2.08	16.11	FSC=0.73
intrapopulation	185	142.62	0.77	5.98	FST=0.94
P. axillaris
interpopulation	7	248.89	8.51	91.52	FST=0.92
intrapopulation	25	19.72	0.79	8.48
P. chrysandra
interpopulation	8	30.84	0.39	31.47	FST=0.31
intrapopulation	62	52.26	0.84	68.53
P. speciosa
interpopulation	9	122.74	1.61	70.8	FST=0.71
intrapopulation	72	47.72	0.66	29.2
P. longicarpa
interpopulation	2	168.19	5.89	10.53	FST=0.11
intrapopulation	15	750.75	50.05	89.47
P. hainanensis
interpopulation	1	2.05	0.07	3.88	FST=0.04
intrapopulation	11	18.1	1.65	96.12

## Sheet: Tab S4
Table S4 Collection sites and accession numbers of molecular phylogenetic samples of Polyspora
Species	Sampling Location	Specimen deposition number	GenBank accession number of Chloroplast genome	GenBank accession number of Ribosome 18S-26S nrRNA
Polyspora axillaris	Zhuhai, Guangdong	FZF20220406	ON755230	OP677995
Polyspora speciosa	Beibei, Chongqing	FZF20220121	ON755227	OP678000
Polyspora tonkinensis	Pingbian, Yunnan	FZF20220217	ON755228	OP678002
Polyspora kwangsiensis	Jinxiu, Guangxi	FZF20220310	ON755229	OP677998
Polyspora chrysandra	Shiping, Yunnan	FC20201015	MW801387	OP677996
Polyspora hainanensis	Ledong, Hainan	FZF20220110	ON755226	OP677997
Polyspora longicarpa	Yongping, Yunnan	FZF20211220	ON755225	OP677999
Polyspora tiantangensis	Changning, Yunnan	Ma15701	NC_053889	OP678001

## Sheet: Tab S5
Table S5 Taxa selected for the phylogenetic analysis of Theaceae and Polyspora
No.	Taxon	Family	Tribe	GenBank accession number
				nrDNA	cpDNA
1	Apterosperma oblata Chang	Theaceae	Theeae	MF171098.1	KY406751.1
2	Camellia elongata (Rehder & E.H.Wilson) Rehder	Theaceae	Theeae	MF171090.1	NC_035652.1
3	Camellia oleifera Abel.	Theaceae	Theeae	MF171088.1	MF541730.2
4	Camellia reticulata Lindl.	Theaceae	Theeae	MF171089.1	NC_024663.1
5	Camellia szechuanensis Chi	Theaceae	Theeae	MF171091.1	NC_035651.1
6	Gordonia brandegeei H. keng	Theaceae	Gordonieae	MF171101.1	NC_035646.1
7	Gordonia lasianthus (L.) Ellis	Theaceae	Gordonieae	MF171102.1	NC_035699.1
8	Melliodendron xylocarpum Hand.-Mazz.	Styracaceae	-	MF171073.1	NC_035712.1
9	Polyspora axillaris (Roxb. ex Ker Gawl.) Sweet	Theaceae	Theeae	OP677995	ON755230
10	Polyspora chrysandra (Cowan) Hu ex B.M.Barthol. & T.L.Ming	Theaceae	Theeae	OP677996	MW801387
11	Polyspora hainanensis (Hung T.Chang) C.X.Ye ex S.X.Yang	Theaceae	Theeae	OP677997	ON755226
12	Polyspora kwangsiensis (Hung T.Chang) C.X.Ye ex S.X.Yang	Theaceae	Theeae	OP677998	ON755229
13	Polyspora longicarpa (Hung T.Chang) C.X.Ye ex B.M.Barthol. & T.L.Ming	Theaceae	Theeae	OP677999	ON755225
14	Polyspora penangensis (Ridl.) Niissalo & L.M.Choo	Theaceae	Theeae	-	NC_059950.1
15	Polyspora speciosa (Kochs) B.M.Barthol. & T.L.Ming	Theaceae	Theeae	OP678000	ON755227
16	Polyspora tiantangensis (L.L.Deng & G.S.Fan) S.X.Yang	Theaceae	Theeae	OP678001	NC_053889
17	Polyspora tonkinensis (Pit.) S.X.Yang	Theaceae	Theeae	OP678002	ON755228
18	Polyspora dalgleishiana (Craib) Orel, Peter G.Wilson, Curry & Luu	Theaceae	Theeae	-	NC_035648
19	Pyrenaria khasiana R. N. Paul	Theaceae	Theeae	MF171109.1	NC_035644.1
20	Pyrenaria microcarpa (Dunn) H. Keng	Theaceae	Theeae	MF171120.1	KY406764.1
21	Pyrenaria oblongicarpa Chang	Theaceae	Theeae	MF171111.1	NC_035694.1
22	Pyrenaria pingpienensis (Hung T. Chang) S. X. Yang & T. L. Ming	Theaceae	Theeae	MF171121.1	NC_035642.1
23	Pyrenaria spectabilis (Champion) C. Y. Wu & S. X. Yang	Theaceae	Theeae	MF171117.1	NC_035687.1
24	Schima argentea Pritz. ex Diels	Theaceae	Gordonieae	MF171112.1	NC_035536.1
25	Schima noronhae Reinw. ex Bl. Bijdr.	Theaceae	Gordonieae	MF171113.1	NC_035541.1
26	Schima remotiserrata Chang	Theaceae	Gordonieae	MF171116.1	NC_035542.1
27	Schima sericans (Handel-Mazzetti) T. L. Ming	Theaceae	Gordonieae	MF171114.1	NC_035543.1
28	Schima wallichii (DC.) Choisy	Theaceae	Gordonieae	MF171115.1	NC_035546.1
29	Sinojackia rehderiana Hu	Styracaceae	-	MF171074.1	NC_035711.1
30	Sladenia celastrifolia Kurz	Sladeniaceae	-	MF171075.1	NC_035707.1
31	Stewartia cordifolia (H. L. Li) J. Li & T. L. Ming	Theaceae	Stewartieae	MF171103.1	NC_035649.1
32	Stewartia crassifolia (S. Z. Yan) J. Li & T. L. Ming	Theaceae	Stewartieae	MF171104.1	NC_035647.1
33	Stewartia pteropetiolata W. C. Cheng	Theaceae	Stewartieae	MF171105.1	NC_035690.1
34	Stewartia rubiginosa Chang	Theaceae	Stewartieae	MF171097.1	NC_035650.1
35	Stewartia sinensis Rehd. et Wils	Theaceae	Stewartieae	MF171092.1	NC_035640.1

## Sheet: Tab S6
Table S6 Primer sequences used for pre-experiments
Primer	Forward and reverse primer sequence (5' to 3')	annealing temperature(℃)	Source
trnH-psbA	F: CGCGCATGGTGGATTCACAATCC	57	(Shaw et al., 2005)
	R: GTTATGCATGAACGTAATGCTC
rpoB-trnC	F: CCTTGATCAATGAACCTACAAAATC	57	Designed by the authors
	R: ATTTGCAGTCCTCTGCCTCTGCCTTAC
ycf1b	F: TCTCGACGAAAATCAGATTGTTGTGAAT	54	(Dong et al., 2012 , Dong et al., 2015)
	R: ATACATGTCAAAGTGATGGAAAA
rps16	F: AAACGATGTGGTARAAAGCAAC	53	(Shaw et al., 2005)
	R: AACATCWATTGCAASGATTCGATA
petN-psbM	F: GTCTTGCTTGGGCTGCTTTAATGG	58	(Lee and Wen, 2004)
	R: TTCTTGCATTTATTGCTACTGC
ycf4-cemA	F: TGATTTCTCCCTTCTGTTAGC	57	(Zhang, 2017)
	R: ATTGTTAATGAATCCGCTGC
ndhF-rpl32	F: GAA AGG TAT KAT CCA YGM ATA TT	50	(Shaw et al., 2007)
	R: CCA ATA TCC CTT YYT TTT CCA A
ndhA	F: GCY CAA TCW ATT AGT TAT GAA ATA CC	50	(Shaw et al., 2007)
	R: GGT TGA CGC CAM ARA TTC CA
	R: CAAGGAATATCATAGCCGGTA
Reference:
[1]Shaw, J.; Lickey, E.B.; Beck, J.T.; Farmer, S.B.; Liu, W.; Miller, J.; Siripun, K.C.; Winder, C.T.; Schilling, E.E.; Small, R.L. The tortoise and the hare II: relative utility of 21 noncoding chloroplast DNA sequences for phylogenetic analysis. 2005, 92, 142-166, doi:https://doi.org/10.3732/ajb.92.1.142.
[2]Dong, W.; Liu, J.; Yu, J.; Wang, L.; Zhou, S. Highly variable chloroplast markers for evaluating plant phylogeny at low taxonomic levels and for DNA barcoding. 2012, 7, e35071, doi:https://doi.org/10.1371/journal.pone.0035071.
[3]Dong, W.; Xu, C.; Li, C.; Sun, J.; Zuo, Y.; Shi, S.; Cheng, T.; Guo, J.; Zhou, S. ycf1, the most promising plastid DNA barcode of land plants. 2015, 5, 8348, doi:https://doi.org/10.1038/srep08348.
[4]Lee, C.; Wen, J. Phylogeny of Panax using chloroplast trnC-trnD intergenic region and the utility of trnC-trnD in interspecific studies of plants. 2004, 31, 894-903, doi:https://doi.org/10.1016/j.ympev.2003.10.009.
[5]Zhang Li. Study on genetic diversity of Fritillaria cirrhosa D. Don and its related species based on nrDNA ITS and cpDNA sequences. Chengdu University of Traditional Chinese Medicine, Chengdu, China 2017.
[6]Shaw, J.; Lickey, E.; Schilling, E.; Small, R. Comparison of whole chloroplast genome sequence to choose noncoding regions for phylogenetic studies in Angiosperms: The tortoise and the hare III. 2007, 94, 275-288, doi:https://doi.org/10.3732/ajb.94.3.275.
